# Supplementary material for: Comparison of the Performance of the PanBio COVID-19 Antigen Test in SARS-CoV-2 B.1.1.7 (Alpha) Variants versus non-B.1.1.7 Variants
Source: Microbiol Spectr. 2021 Nov 24;9(3):e00884-21. doi: 10.1128/Spectrum.00884-21 (PMC8612141; doi:10.1128/Spectrum.00884-21)
Supplement: SUPPLEMENTAL FILE 1 — Supplemental material. Download SPECTRUM00884-21_Supp_1_seq2.xlsx, XLSX file, 0.01 MB [file spectrum00884-21_supp_1_seq2.xlsx]

## Sheet: Blad1
Supplementary Table S1. SARS-CoV-2 genomes from the GISAID repository used in this study.
Unilab Sample ID	NextClade Sequence Type	Pangolin Sequence Type	Virus name	GISAID Accession ID
4802121433	20I (Alpha, V1)	B.1.1.7	hCoV-19/Netherlands/NH-RIVM-29945/2021	EPI_ISL_2093937
4802121432	20I (Alpha, V1)	B.1.1.7	hCoV-19/Netherlands/NH-RIVM-29935/2021	EPI_ISL_2092936
4802121408	20I (Alpha, V1)	B.1.1.7	hCoV-19/Netherlands/NH-RIVM-29932/2021	EPI_ISL_2093931
4802121417	20I (Alpha, V1)	B.1.1.7	hCoV-19/Netherlands/NH-RIVM-29943/2021	EPI_ISL_2093935
4802121421	20I (Alpha, V1)	B.1.1.7	hCoV-19/Netherlands/NH-RIVM-29987/2021	EPI_ISL_2092947
4802121429	20I (Alpha, V1)	B.1.1.7	hCoV-19/Netherlands/NH-RIVM-29988/2021	EPI_ISL_2093954
4802121428	20I (Alpha, V1)	B.1.1.7	hCoV-19/Netherlands/NH-RIVM-29977/2021	EPI_ISL_2093952
4802121418	20I (Alpha, V1)	B.1.1.7	hCoV-19/Netherlands/NH-RIVM-29954/2021	EPI_ISL_2093942
4802121410	20I (Alpha, V1)	B.1.1.7	hCoV-19/Netherlands/NH-RIVM-29953/2021	EPI_ISL_2092898
4802121420	20I (Alpha, V1)	B.1.1.7	hCoV-19/Netherlands/NH-RIVM-29976/2021	EPI_ISL_2093951
4802121425	20I (Alpha, V1)	B.1.1.7	hCoV-19/Netherlands/NH-RIVM-29944/2021	EPI_ISL_2093936
4802121427	20H (Beta, V2)	B.1.351	hCoV-19/Netherlands/NH-RIVM-29966/2021	EPI_ISL_2093808
4802121423	20I (Alpha, V1)	B.1.1.7	hCoV-19/Netherlands/NH-RIVM-30008/2021	EPI_ISL_2092953
4802121422	20I (Alpha, V1)	B.1.1.7	hCoV-19/Netherlands/NH-RIVM-29998/2021	EPI_ISL_2092950
4802121409	20E (EU1)	B.1.177.73	hCoV-19/Netherlands/NH-RIVM-29942/2021	EPI_ISL_2094401
4802121424	20I (Alpha, V1)	B.1.1.7	hCoV-19/Netherlands/NH-RIVM-29934/2021	EPI_ISL_2093933
4802121426	20I (Alpha, V1)	B.1.1.7	hCoV-19/Netherlands/NH-RIVM-29955/2021	EPI_ISL_2093943
4802121431	20I (Alpha, V1)	B.1.1.7	hCoV-19/Netherlands/NH-RIVM-30009/2021	EPI_ISL_2093958
4802121413	20I (Alpha, V1)	B.1.1.7	hCoV-19/Netherlands/NH-RIVM-29986/2021	EPI_ISL_2093953
4802121412	20I (Alpha, V1)	B.1.1.7	hCoV-19/Netherlands/NH-RIVM-29975/2021	EPI_ISL_2093950
4802121419	20I (Alpha, V1)	B.1.1.7	hCoV-19/Netherlands/NH-RIVM-29965/2021	EPI_ISL_2093948
4802121411	20I (Alpha, V1)	B.1.1.7	hCoV-19/Netherlands/NH-RIVM-29964/2021	EPI_ISL_2093947
4802121415	20I (Alpha, V1)	B.1.1.7	hCoV-19/Netherlands/NH-RIVM-30007/2021	EPI_ISL_2093957
4802121414	20A	B.1.258.21	hCoV-19/Netherlands/NH-RIVM-29997/2021	EPI_ISL_2094355
4802121430	20I (Alpha, V1)	B.1.1.7	hCoV-19/Netherlands/NH-RIVM-29999/2021	EPI_ISL_2093956
4802121416	20I (Alpha, V1)	B.1.1.7	hCoV-19/Netherlands/NH-RIVM-29933/2021	EPI_ISL_2093932
